# Supplementary material for: Reliability of Potential Pain Biomarkers in the Saliva of Healthy Subjects: Inter-Individual Differences and Intersession Variability
Source: PLoS One. 2016 Dec 1;11(12):e0166976. doi: 10.1371/journal.pone.0166976 (PMC5132231; doi:10.1371/journal.pone.0166976)
Supplement: S1 Table — (XLSX) [file pone.0166976.s001.xlsx]

## Sheet: Hoja1
ID	Gender	Age	T.meal.min.1	T.meal.min.2	T.menstruation.days.1	T.menstruation.days.2	Treatment	Temperature.1	Temperature.2	Humidity.1	Humidity.2	collection.time.sec.1	collection.time.sec.2	Cortisol.1	Cortisol.2	sIgA.1	sIgA.2	Alpha.1	Alpha.2	Testosterone.1	Testosterone.2	sTNF.1	sTNF.2
1	Male	32	110	155	NA	NA	NO	24.5	23.1	39.9	34.1	300	300	0.27	0.38	191.45	201.55	67.3	49.78	134	32.63	40.69	45.71
2	Female	32	195	75	0	0	NO	22.7	20.2	34.6	41.4	300	300	1.13	2.24	148.05	190.65	19.54	13.16	90.38	7.07	40.57	29.76
3	Female	32	75	75	0	3	NO	19.6	17.2	31.6	47.3	300	300	0.59	0.62	149.3	152.45	45.92	65.15	26.76	5.05	41.7	47.34
4	Male	34	180	155	NA	NA	NO	24.5	22.7	39.9	33.2	300	300	1.39	0.66	187.4	175.85	19.1	34.34	68.73	48.97	191.5	80.07
5	Male	33	120	120	NA	NA	NO	25.7	23.3	40.1	35.8	300	300	0.42	0.92	212.3	228.7	64.64	52.24	48.58	47.23	158.3	165.8
6	Female	36	225	165	8	9	SI	21.8	22.9	36.9	29.7	300	300	0.27	0.01	159	145	51.23	47.25	14.41	6.13	141.7	95.04
7	Female	37	140	195	8	9	NO	23.2	26.1	36.7	45.2	300	240	0.75	0.18	194.75	213.25	52.88	36.75	11.72	17.46	231	299.4
8	Male	31	180	270	NA	NA	NO	25.7	23.6	31.6	35.3	300	300	2.81	0.75	137.9	132.25	31.94	28.02	36.27	20.58	48.59	71.91
9	Female	35	240	90	10	12	NO	24.2	23.6	37	29.4	180	260	0.91	2.19	113.6	159.65	79.13	68.44	19.74	8.5	92.66	41.7
10	Female	34	240	180	8	9	NO	23.2	23.1	40.2	32.2	300	300	3.84	1.95	202.45	207.75	49.84	57.62	25.51	12.63	93.59	180.4
11	Male	39	90	75	NA	NA	NO	24.5	24.6	39.9	29.9	210	170	0.94	1.33	163.7	151.8	33.9	37.44	54.5	29.25	21.33	12.64
12	Female	34	90	120	15	17	NO	24.2	21.4	37	27.5	300	240	1.01	1.25	151.2	140.8	30.93	21.82	16.8	7.4	114	76.49
13	Female	34	110	140	16	17	NO	23.1	21.7	34.1	30.2	140	300	0.95	0.31	175.15	149.9	84.82	69.2	10.51	4.91	86.91	43.71
14	Female	37	60	120	20	22	SI	24.2	23.5	37	26.8	180	210	1.1	0.9	127.85	115.05	50.16	74.95	21.12	2.83	88.48	134.9
15	Female	36	110	165	22	23	NO	20.7	19.6	33.8	31.4	300	300	0.8	0.28	148.65	147.45	45.16	90.95	20.37	4.53	28.33	32.59
16	Male	31	60	75	NA	NA	NO	24.1	23.3	30	26.7	300	300	0.94	0.71	175.85	172.2	80.39	43.14	77.27	67.96	39.44	33.99
17	Male	34	240	240	NA	NA	NO	24.2	22.3	40.9	41.6	210	240	2.34	1.4	210.45	207.75	71.79	87.73	39.36	74.51	41.95	46.46
18	Male	38	60	75	NA	NA	SI	26.1	21.7	32.2	30.2	300	300	3.43	5.88	362.05	320.8	66.16	34.53	117.3	89.75	296.2	225.5
19	Female	35	120	70	13	14	NO	20.6	22	32.2	32.2	300	300	0.31	0.29	131.1	120.05	75.77	20.05	13.1	6.59	3.33	14.82
20	Female	40	100	165	0	0	NO	21	22.9	33.2	29.7	180	300	1.35	1.18	157.65	165.8	33.71	58.38	19.13	6.18	78.28	61.33
21	Female	34	70	105	19	20	SI	23.5	24.1	33.6	29.1	300	300	0.67	0.21	226.7	235.95	50.22	41.93	28.58	15.01	166.3	137.8
22	Female	32	100	100	7	9	NO	24.9	23.2	23.2	30.1	300	300	0.3	0.09	146.2	170.75	65.15	34.98	8.99	10.79	116.7	119
23	Female	31	65	60	5	7	NO	23.9	21.7	34.3	30.2	300	300	1.53	1.45	129.5	165.1	14.17	22.83	12.86	9.38	22.94	49.09
24	Female	35	205	65	22	24	NO	23.2	20.2	34.7	41.4	300	300	2.31	2.14	132.25	127.85	58.38	62.24	23.59	14.24	92.66	58.33
25	Female	35	130	135	11	12	NO	26.1	22.9	45.2	29.7	300	300	1.04	0.34	170.05	197.3	81.72	63.25	18.04	18.13	21.74	40.07
26	Female	34	100	100	0	1	NO	24.9	23.2	23.2	30.1	300	300	0.28	0.55	163.7	180.4	66.54	35.04	19.23	28.05	29.24	17.22
27	Male	34	165	140	NA	NA	NO	23.1	22.4	34.1	29.7	240	300	0.06	0.59	170.05	169.3	26.31	24.98	75.88	52.81	31.95	40.95
28	Male	35	150	180	NA	NA	NO	22.3	21.8	58.1	36.9	206	210	1.21	1.14	120.05	121.55	61.48	76.6	119.3	26.01	41.7	49.96
29	Male	33	640	270	NA	NA	NO	24.4	24	39.9	29.7	300	300	0.68	0.72	200.7	161.65	72.61	36.94	57.1	27.02	100.1	113.3
30	Female	36	60	160	6	7	NO	26.1	23.6	30.5	35.3	300	300	0.94	2.32	144.4	135.6	48.51	28.91	10.23	8.14	42.2	66.98
31	Female	34	90	195	9	10	SI	21.8	22.9	36.9	29.7	240	300	0.82	0.46	162.35	144.4	40.61	42.95	21.23	15.89	49.33	60.83
32	Female	34	135	180	26	0	NO	21.8	22.9	36.9	29.7	300	300	1.3	0.97	204.2	185.85	50.28	20.43	31.9	15.62	43.71	36.02
33	Female	30	60	90	12	14	NO	24.2	24	37	28	240	270	2.64	1.18	141.4	106.55	46.99	65.34	20.58	8.32	29.5	28.2
34	Female	34	720	780	7	8	NO	25.3	23.3	23.2	35.8	120	210	1.58	3.36	158.3	136.15	69.26	50.54	43.88	11.5	34.88	18.75
